# Supplementary material for: An Investigation into the Protein Composition of the Teneral Glossina morsitans morsitans Peritrophic Matrix
Source: PLoS Negl Trop Dis. 2014 Apr 24;8(4):e2691. doi: 10.1371/journal.pntd.0002691 (PMC3998921; doi:10.1371/journal.pntd.0002691)
Supplement: Table S4 — Sodalis glossinidius Mascot data. (XLS) [file pntd.0002691.s006.xls]

## Sheet: ingel1
Header	--------------------------------------------------------
Search title	sodalis_220813
Timestamp	2013-08-22T09:41:56Z
User	Clair
Email	c.rose@liv.ac.uk
Report URI	http://lstmmaldi.liv.ac.uk/mascot/cgi/master_results.pl?file=../data/20130822/F002306.dat
Peak list data path	ingel1merge.mgf
Peak list format	Mascot generic
Search type	MIS
Mascot version	2.4.1
Database	sodalis_pseudogenes
Fasta file	sodalis_pseudogenes_.fasta
Total sequences	3932
Total residues	5835088
Sequences after taxonomy filter	3932
Number of queries	1592
Decoy	--------------------------------------------------------
Number of matches above identity threshold in search of real database	5
Number of matches above identity threshold in search of decoy database	4
Number of matches above homology threshold in search of real database	5
Number of matches above homology threshold in search of decoy database	5
Fixed modifications	--------------------------------------------------------
Identifier	Name	Delta	Neutral loss
1	Carbamidomethyl (C)	57.0215
Variable modifications	--------------------------------------------------------
Identifier	Name	Delta	Neutral loss(es)
1	Oxidation (M)	15.9949	0	63.9983
Search Parameters	--------------------------------------------------------
Taxonomy filter	All entries
Enzyme	Trypsin
Maximum Missed Cleavages	1
Fixed modifications	Carbamidomethyl (C)
Quantitation method	None
Variable modifications	Oxidation (M)
Peptide Mass Tolerance	0.6
Peptide Mass Tolerance Units	Da
Fragment Mass Tolerance	0.6
Fragment Mass Tolerance Units	Da
Mass values	Monoisotopic
Instrument type	ESI-TRAP
Isotope error mode	0
Decoy database also searched	1
Format parameters	--------------------------------------------------------
Significance threshold	0.05
Max. number of hits	0
Use MudPIT protein scoring	1
Ions score cut-off	0
Include same-set proteins	0
Include sub-set proteins	1
Include unassigned	0
Require bold red	1
Use homology threshold	1
Group protein families	0
Re-score using Percolator	0
Protein hits	--------------------------------------------------------
prot_hit_num	prot_acc	prot_desc	prot_score	prot_mass	prot_matches	prot_matches_sig	prot_sequences	prot_sequences_sig	pep_query	pep_rank	pep_isbold	pep_isunique	pep_exp_mz	pep_exp_mr	pep_exp_z	pep_calc_mr	pep_delta	pep_miss	pep_score	pep_expect	pep_res_before	pep_seq	pep_res_after	pep_var_mod	pep_var_mod_pos	pep_summed_mod_pos	pep_scan_title
1	SG0430/1-968	rapA RNA polymerase-associated protein rapA (ATP-dependent helicase hepA) 753409:756315 reverse MW:109637	46	167299	3	2	2	1	816	1	1	1	545.802	1089.59	2	1089.5	0.0902	1	33.72	0.0021	K	AQMEQGRDR	L				Rodrigo_ingel_1.794.794.2.dta
1	SG0430/1-968	rapA RNA polymerase-associated protein rapA (ATP-dependent helicase hepA) 753409:756315 reverse MW:109637	46	167299	3	2	2	1	817	1	1	1	545.819	1089.62	2	1089.5	0.1252	1	31.51	0.0035	K	AQMEQGRDR	L				Rodrigo_ingel_1.787.787.2.dta
1	SG0430/1-968	rapA RNA polymerase-associated protein rapA (ATP-dependent helicase hepA) 753409:756315 reverse MW:109637	46	167299	3	2	2	1	1563	1	1	1	1043.9	3128.67	3	3128.52	0.1525	1	0.46	2.2	R	NFQFASQMVMFDLPFNPDLLEQRIGR	L	Oxidation (M)	0.00000001000000000000000000.0		Rodrigo_ingel_1.3311.3311.3.dta
2	ps_SGL0112c/1-484	ps_SGL0112c putative Periplasmic trehalase precursor 320972:322435 reverse MW:53619	30	164886	10	2	2	1	597	2	1	1	404.021	806.028	2	806.429	-0.4009	0	1.46	1.1	R	LAADVYR	D				Rodrigo_ingel_1.3344.3344.2.dta
2	ps_SGL0112c/1-484	ps_SGL0112c putative Periplasmic trehalase precursor 320972:322435 reverse MW:53619	30	164886	10	2	2	1	598	1	1	1	404.039	806.063	2	806.429	-0.3659	0	12.27	0.37	R	LAADVYR	D				Rodrigo_ingel_1.3463.3463.2.dta
2	ps_SGL0112c/1-484	ps_SGL0112c putative Periplasmic trehalase precursor 320972:322435 reverse MW:53619	30	164886	10	2	2	1	599	2	1	1	404.079	806.143	2	806.429	-0.2859	0	7.96	0.9	R	LAADVYR	D				Rodrigo_ingel_1.3512.3512.2.dta
2	ps_SGL0112c/1-484	ps_SGL0112c putative Periplasmic trehalase precursor 320972:322435 reverse MW:53619	30	164886	10	2	2	1	607	3	1	1	404.162	806.309	2	806.429	-0.1199	0	3.86	1.1	R	LAADVYR	D				Rodrigo_ingel_1.3379.3379.2.dta
2	ps_SGL0112c/1-484	ps_SGL0112c putative Periplasmic trehalase precursor 320972:322435 reverse MW:53619	30	164886	10	2	2	1	609	1	1	1	404.179	806.343	2	806.429	-0.0859	0	28.1	0.0088	R	LAADVYR	D				Rodrigo_ingel_1.896.896.2.dta
2	ps_SGL0112c/1-484	ps_SGL0112c putative Periplasmic trehalase precursor 320972:322435 reverse MW:53619	30	164886	10	2	2	1	610	1	1	1	404.221	806.427	2	806.429	-0.0019	0	22.09	0.035	R	LAADVYR	D				Rodrigo_ingel_1.901.901.2.dta
2	ps_SGL0112c/1-484	ps_SGL0112c putative Periplasmic trehalase precursor 320972:322435 reverse MW:53619	30	164886	10	2	2	1	611	1	1	1	807.438	806.431	1	806.429	0.0021	0	16.02	0.14	R	LAADVYR	D				Rodrigo_ingel_1.908.908.1.dta
2	ps_SGL0112c/1-484	ps_SGL0112c putative Periplasmic trehalase precursor 320972:322435 reverse MW:53619	30	164886	10	2	2	1	612	1	1	1	807.44	806.433	1	806.429	0.0041	0	15.32	0.17	R	LAADVYR	D				Rodrigo_ingel_1.915.915.1.dta
2	ps_SGL0112c/1-484	ps_SGL0112c putative Periplasmic trehalase precursor 320972:322435 reverse MW:53619	30	164886	10	2	2	1	994	1	1	1	680.878	1359.74	2	1359.68	0.0601	0	4.32	1.3	R	VVCLDDGSLLNR	Y				Rodrigo_ingel_1.1235.1235.2.dta
2	ps_SGL0112c/1-484	ps_SGL0112c putative Periplasmic trehalase precursor 320972:322435 reverse MW:53619	30	164886	10	2	2	1	995	1	1	1	680.901	1359.79	2	1359.68	0.1061	0	6.7	0.77	R	VVCLDDGSLLNR	Y				Rodrigo_ingel_1.1244.1244.2.dta

## Sheet: ingel3
Header	--------------------------------------------------------
Search title	sodalis_220813
Timestamp	2013-08-22T09:47:06Z
User	Clair
Email	c.rose@liv.ac.uk
Report URI	http://lstmmaldi.liv.ac.uk/mascot/cgi/master_results.pl?file=../data/20130822/F002308.dat
Peak list data path	ingel3merge.mgf
Peak list format	Mascot generic
Search type	MIS
Mascot version	2.4.1
Database	sodalis_pseudogenes
Fasta file	sodalis_pseudogenes_.fasta
Total sequences	3932
Total residues	5835088
Sequences after taxonomy filter	3932
Number of queries	760
Decoy	--------------------------------------------------------
Number of matches above identity threshold in search of real database	7
Number of matches above identity threshold in search of decoy database	5
Number of matches above homology threshold in search of real database	8
Number of matches above homology threshold in search of decoy database	7
Fixed modifications	--------------------------------------------------------
Identifier	Name	Delta	Neutral loss
1	Carbamidomethyl (C)	57.0215
Variable modifications	--------------------------------------------------------
Identifier	Name	Delta	Neutral loss(es)
1	Oxidation (M)	15.9949	0	63.9983
Search Parameters	--------------------------------------------------------
Taxonomy filter	All entries
Enzyme	Trypsin
Maximum Missed Cleavages	1
Fixed modifications	Carbamidomethyl (C)
Quantitation method	None
Variable modifications	Oxidation (M)
Peptide Mass Tolerance	0.6
Peptide Mass Tolerance Units	Da
Fragment Mass Tolerance	0.6
Fragment Mass Tolerance Units	Da
Mass values	Monoisotopic
Instrument type	ESI-TRAP
Isotope error mode	0
Decoy database also searched	1
Format parameters	--------------------------------------------------------
Significance threshold	0.05
Max. number of hits	0
Use MudPIT protein scoring	1
Ions score cut-off	29
Include same-set proteins	0
Include sub-set proteins	1
Include unassigned	0
Require bold red	1
Use homology threshold	1
Group protein families	0
Re-score using Percolator	0
Protein hits	--------------------------------------------------------
prot_hit_num	prot_acc	prot_desc	prot_score	prot_mass	prot_matches	prot_matches_sig	prot_sequences	prot_sequences_sig	prot_cover	pep_query	pep_rank	pep_isbold	pep_isunique	pep_exp_mz	pep_exp_mr	pep_exp_z	pep_calc_mr	pep_delta	pep_miss	pep_score	pep_expect	pep_res_before	pep_seq	pep_res_after	pep_var_mod	pep_var_mod_pos	pep_summed_mod_pos	pep_scan_title
1	SG0430/1-968	rapA RNA polymerase-associated protein rapA (ATP-dependent helicase hepA) 753409:756315 reverse MW:109637	47	167299	2	2	1	1	0.6	389	1	1	1	545.701	1089.39	2	1089.5	-0.1108	1	33.21	0.0024	K	AQMEQGRDR	L				3.1028.1028.2.dta
1	SG0430/1-968	rapA RNA polymerase-associated protein rapA (ATP-dependent helicase hepA) 753409:756315 reverse MW:109637	47	167299	2	2	1	1	0.6	390	1	1	1	545.722	1089.43	2	1089.5	-0.0688	1	33.16	0.0024	K	AQMEQGRDR	L				3.1031.1031.2.dta	emPAI	0.02

## Sheet: ingel7
Header	--------------------------------------------------------
Search title	sodalis_220813
Timestamp	2013-08-22T09:58:00Z
User	Clair
Email	c.rose@liv.ac.uk
Report URI	http://lstmmaldi.liv.ac.uk/mascot/cgi/master_results.pl?file=../data/20130822/F002312.dat
Peak list data path	ingel7merge.mgf
Peak list format	Mascot generic
Search type	MIS
Mascot version	2.4.1
Database	sodalis_pseudogenes
Fasta file	sodalis_pseudogenes_.fasta
Total sequences	3932
Total residues	5835088
Sequences after taxonomy filter	3932
Number of queries	1619
Decoy	--------------------------------------------------------
Number of matches above identity threshold in search of real database	3
Number of matches above identity threshold in search of decoy database	3
Number of matches above homology threshold in search of real database	3
Number of matches above homology threshold in search of decoy database	4
Fixed modifications	--------------------------------------------------------
Identifier	Name	Delta	Neutral loss
1	Carbamidomethyl (C)	57.0215
Variable modifications	--------------------------------------------------------
Identifier	Name	Delta	Neutral loss(es)
1	Oxidation (M)	15.9949	0	63.9983
Search Parameters	--------------------------------------------------------
Taxonomy filter	All entries
Enzyme	Trypsin
Maximum Missed Cleavages	1
Fixed modifications	Carbamidomethyl (C)
Quantitation method	None
Variable modifications	Oxidation (M)
Peptide Mass Tolerance	0.6
Peptide Mass Tolerance Units	Da
Fragment Mass Tolerance	0.6
Fragment Mass Tolerance Units	Da
Mass values	Monoisotopic
Instrument type	ESI-TRAP
Isotope error mode	0
Decoy database also searched	1
Format parameters	--------------------------------------------------------
Significance threshold	0.05
Max. number of hits	0
Use MudPIT protein scoring	1
Ions score cut-off	30
Include same-set proteins	0
Include sub-set proteins	1
Include unassigned	0
Require bold red	1
Use homology threshold	1
Group protein families	0
Re-score using Percolator	0
Protein hits	--------------------------------------------------------
prot_hit_num	prot_acc	prot_desc	prot_score	prot_mass	prot_matches	prot_matches_sig	prot_sequences	prot_sequences_sig	prot_cover	pep_query	pep_rank	pep_isbold	pep_isunique	pep_exp_mz	pep_exp_mr	pep_exp_z	pep_calc_mr	pep_delta	pep_miss	pep_score	pep_expect	pep_res_before	pep_seq	pep_res_after	pep_var_mod	pep_var_mod_pos	pep_summed_mod_pos	pep_scan_title
1	SG0306/1-548	groL 60 kDa chaperonin (Protein Cpn60) (groEL protein) 551812:553458 forward MW:57558	71	161532	1	1	1	1	1.1	932	1	1	1	784.422	1566.83	2	1566.87	-0.0432	0	71.24	2.9e-07	R	AAVEEGVVAGGGVALIR	V				Rodrigo_ingel_7.1328.1328.2.dta	emPAI	0.02

## Sheet: ingel9
Header	--------------------------------------------------------
Search title	sodalis_220813
Timestamp	2013-08-22T10:05:39Z
User	Clair
Email	c.rose@liv.ac.uk
Report URI	http://lstmmaldi.liv.ac.uk/mascot/cgi/master_results.pl?file=../data/20130822/F002314.dat
Peak list data path	ingel9merge.mgf
Peak list format	Mascot generic
Search type	MIS
Mascot version	2.4.1
Database	sodalis_pseudogenes
Fasta file	sodalis_pseudogenes_.fasta
Total sequences	3932
Total residues	5835088
Sequences after taxonomy filter	3932
Number of queries	534
Decoy	--------------------------------------------------------
Number of matches above identity threshold in search of real database	4
Number of matches above identity threshold in search of decoy database	0
Number of matches above homology threshold in search of real database	4
Number of matches above homology threshold in search of decoy database	0
Fixed modifications	--------------------------------------------------------
Identifier	Name	Delta	Neutral loss
1	Carbamidomethyl (C)	57.0215
Variable modifications	--------------------------------------------------------
Identifier	Name	Delta	Neutral loss(es)
1	Oxidation (M)	15.9949	0	63.9983
Search Parameters	--------------------------------------------------------
Taxonomy filter	All entries
Enzyme	Trypsin
Maximum Missed Cleavages	1
Fixed modifications	Carbamidomethyl (C)
Quantitation method	None
Variable modifications	Oxidation (M)
Peptide Mass Tolerance	0.6
Peptide Mass Tolerance Units	Da
Fragment Mass Tolerance	0.6
Fragment Mass Tolerance Units	Da
Mass values	Monoisotopic
Instrument type	ESI-TRAP
Isotope error mode	0
Decoy database also searched	1
Format parameters	--------------------------------------------------------
Significance threshold	0.05
Max. number of hits	0
Use MudPIT protein scoring	1
Ions score cut-off	30
Include same-set proteins	0
Include sub-set proteins	1
Include unassigned	0
Require bold red	1
Use homology threshold	1
Group protein families	0
Re-score using Percolator	0
Protein hits	--------------------------------------------------------
prot_hit_num	prot_acc	prot_desc	prot_score	prot_mass	prot_matches	prot_matches_sig	prot_sequences	prot_sequences_sig	prot_cover	pep_query	pep_rank	pep_isbold	pep_isunique	pep_exp_mz	pep_exp_mr	pep_exp_z	pep_calc_mr	pep_delta	pep_miss	pep_score	pep_expect	pep_res_before	pep_seq	pep_res_after	pep_var_mod	pep_var_mod_pos	pep_summed_mod_pos	pep_scan_title
1	SG0430/1-968	rapA RNA polymerase-associated protein rapA (ATP-dependent helicase hepA) 753409:756315 reverse MW:109637	34	167299	1	1	1	1	0.6	310	1	1	1	545.72	1089.42	2	1089.5	-0.0738	1	34.27	0.0019	K	AQMEQGRDR	L				9.995.995.2.dta	emPAI	0.02

## Sheet: ingel10
Header	--------------------------------------------------------
Search title	sodalis_220813
Timestamp	2013-08-22T10:08:39Z
User	Clair
Email	c.rose@liv.ac.uk
Report URI	http://lstmmaldi.liv.ac.uk/mascot/cgi/master_results.pl?file=../data/20130822/F002315.dat
Peak list data path	ingel10merge.mgf
Peak list format	Mascot generic
Search type	MIS
Mascot version	2.4.1
Database	sodalis_pseudogenes
Fasta file	sodalis_pseudogenes_.fasta
Total sequences	3932
Total residues	5835088
Sequences after taxonomy filter	3932
Number of queries	1535
Decoy	--------------------------------------------------------
Number of matches above identity threshold in search of real database	4
Number of matches above identity threshold in search of decoy database	2
Number of matches above homology threshold in search of real database	4
Number of matches above homology threshold in search of decoy database	3
Fixed modifications	--------------------------------------------------------
Identifier	Name	Delta	Neutral loss
1	Carbamidomethyl (C)	57.0215
Variable modifications	--------------------------------------------------------
Identifier	Name	Delta	Neutral loss(es)
1	Oxidation (M)	15.9949	0	63.9983
Search Parameters	--------------------------------------------------------
Taxonomy filter	All entries
Enzyme	Trypsin
Maximum Missed Cleavages	1
Fixed modifications	Carbamidomethyl (C)
Quantitation method	None
Variable modifications	Oxidation (M)
Peptide Mass Tolerance	0.6
Peptide Mass Tolerance Units	Da
Fragment Mass Tolerance	0.6
Fragment Mass Tolerance Units	Da
Mass values	Monoisotopic
Instrument type	ESI-TRAP
Isotope error mode	0
Decoy database also searched	1
Format parameters	--------------------------------------------------------
Significance threshold	0.05
Max. number of hits	0
Use MudPIT protein scoring	1
Ions score cut-off	30
Include same-set proteins	0
Include sub-set proteins	1
Include unassigned	0
Require bold red	1
Use homology threshold	1
Group protein families	0
Re-score using Percolator	0
Protein hits	--------------------------------------------------------
prot_hit_num	prot_acc	prot_desc	prot_score	prot_mass	prot_matches	prot_matches_sig	prot_sequences	prot_sequences_sig	prot_cover	pep_query	pep_rank	pep_isbold	pep_isunique	pep_exp_mz	pep_exp_mr	pep_exp_z	pep_calc_mr	pep_delta	pep_miss	pep_score	pep_expect	pep_res_before	pep_seq	pep_res_after	pep_var_mod	pep_var_mod_pos	pep_summed_mod_pos	pep_scan_title
1	ps_SGL0112c/1-484	ps_SGL0112c putative Periplasmic trehalase precursor 320972:322435 reverse MW:53619	33	164886	1	1	1	1	0.5	752	1	1	1	404.182	806.349	2	806.429	-0.0799	0	32.93	0.0029	R	LAADVYR	D				Rodrigo_ingel_10.871.871.2.dta	emPAI	0.02

## Sheet: ingel11
Header	--------------------------------------------------------
Search title	sodalis_220813
Timestamp	2013-08-22T10:11:18Z
User	Clair
Email	c.rose@liv.ac.uk
Report URI	http://lstmmaldi.liv.ac.uk/mascot/cgi/master_results.pl?file=../data/20130822/F002316.dat
Peak list data path	ingel11merge.mgf
Peak list format	Mascot generic
Search type	MIS
Mascot version	2.4.1
Database	sodalis_pseudogenes
Fasta file	sodalis_pseudogenes_.fasta
Total sequences	3932
Total residues	5835088
Sequences after taxonomy filter	3932
Number of queries	870
Decoy	--------------------------------------------------------
Number of matches above identity threshold in search of real database	4
Number of matches above identity threshold in search of decoy database	4
Number of matches above homology threshold in search of real database	4
Number of matches above homology threshold in search of decoy database	4
Fixed modifications	--------------------------------------------------------
Identifier	Name	Delta	Neutral loss
1	Carbamidomethyl (C)	57.0215
Variable modifications	--------------------------------------------------------
Identifier	Name	Delta	Neutral loss(es)
1	Oxidation (M)	15.9949	0	63.9983
Search Parameters	--------------------------------------------------------
Taxonomy filter	All entries
Enzyme	Trypsin
Maximum Missed Cleavages	1
Fixed modifications	Carbamidomethyl (C)
Quantitation method	None
Variable modifications	Oxidation (M)
Peptide Mass Tolerance	0.6
Peptide Mass Tolerance Units	Da
Fragment Mass Tolerance	0.6
Fragment Mass Tolerance Units	Da
Mass values	Monoisotopic
Instrument type	ESI-TRAP
Isotope error mode	0
Decoy database also searched	1
Format parameters	--------------------------------------------------------
Significance threshold	0.05
Max. number of hits	0
Use MudPIT protein scoring	1
Ions score cut-off	30
Include same-set proteins	0
Include sub-set proteins	1
Include unassigned	0
Require bold red	1
Use homology threshold	1
Group protein families	0
Re-score using Percolator	0
Protein hits	--------------------------------------------------------
prot_hit_num	prot_acc	prot_desc	prot_score	prot_mass	prot_matches	prot_matches_sig	prot_sequences	prot_sequences_sig	prot_cover	pep_query	pep_rank	pep_isbold	pep_isunique	pep_exp_mz	pep_exp_mr	pep_exp_z	pep_calc_mr	pep_delta	pep_miss	pep_score	pep_expect	pep_res_before	pep_seq	pep_res_after	pep_var_mod	pep_var_mod_pos	pep_summed_mod_pos	pep_scan_title
1	SG0430/1-968	rapA RNA polymerase-associated protein rapA (ATP-dependent helicase hepA) 753409:756315 reverse MW:109637	35	167299	1	1	1	1	0.6	501	1	1	1	545.702	1089.39	2	1089.5	-0.1098	1	34.82	0.0016	K	AQMEQGRDR	L				11.1003.1003.2.dta	emPAI	0.02

## Sheet: ingel12
Header	--------------------------------------------------------
Search title	sodalis_220813
Timestamp	2013-08-22T10:13:13Z
User	Clair
Email	c.rose@liv.ac.uk
Report URI	http://lstmmaldi.liv.ac.uk/mascot/cgi/master_results.pl?file=../data/20130822/F002317.dat
Peak list data path	ingel12merge.mgf
Peak list format	Mascot generic
Search type	MIS
Mascot version	2.4.1
Database	sodalis_pseudogenes
Fasta file	sodalis_pseudogenes_.fasta
Total sequences	3932
Total residues	5835088
Sequences after taxonomy filter	3932
Number of queries	754
Decoy	--------------------------------------------------------
Number of matches above identity threshold in search of real database	3
Number of matches above identity threshold in search of decoy database	4
Number of matches above homology threshold in search of real database	3
Number of matches above homology threshold in search of decoy database	4
Fixed modifications	--------------------------------------------------------
Identifier	Name	Delta	Neutral loss
1	Carbamidomethyl (C)	57.0215
Variable modifications	--------------------------------------------------------
Identifier	Name	Delta	Neutral loss(es)
1	Oxidation (M)	15.9949	0	63.9983
Search Parameters	--------------------------------------------------------
Taxonomy filter	All entries
Enzyme	Trypsin
Maximum Missed Cleavages	1
Fixed modifications	Carbamidomethyl (C)
Quantitation method	None
Variable modifications	Oxidation (M)
Peptide Mass Tolerance	0.6
Peptide Mass Tolerance Units	Da
Fragment Mass Tolerance	0.6
Fragment Mass Tolerance Units	Da
Mass values	Monoisotopic
Instrument type	ESI-TRAP
Isotope error mode	0
Decoy database also searched	1
Format parameters	--------------------------------------------------------
Significance threshold	0.05
Max. number of hits	0
Use MudPIT protein scoring	1
Ions score cut-off	30
Include same-set proteins	0
Include sub-set proteins	1
Include unassigned	0
Require bold red	1
Use homology threshold	1
Group protein families	0
Re-score using Percolator	0
Protein hits	--------------------------------------------------------
prot_hit_num	prot_acc	prot_desc	prot_score	prot_mass	prot_matches	prot_matches_sig	prot_sequences	prot_sequences_sig	prot_cover	pep_query	pep_rank	pep_isbold	pep_isunique	pep_exp_mz	pep_exp_mr	pep_exp_z	pep_calc_mr	pep_delta	pep_miss	pep_score	pep_expect	pep_res_before	pep_seq	pep_res_after	pep_var_mod	pep_var_mod_pos	pep_summed_mod_pos	pep_scan_title
1	SG0430/1-968	rapA RNA polymerase-associated protein rapA (ATP-dependent helicase hepA) 753409:756315 reverse MW:109637	32	167299	1	1	1	1	0.6	358	1	1	1	545.72	1089.42	2	1089.5	-0.0738	1	32.46	0.0028	K	AQMEQGRDR	L				12.1029.1029.2.dta	emPAI	0.02

## Sheet: ingel13
Header	--------------------------------------------------------
Search title	sodalis_220813
Timestamp	2013-08-22T10:15:55Z
User	Clair
Email	c.rose@liv.ac.uk
Report URI	http://lstmmaldi.liv.ac.uk/mascot/cgi/master_results.pl?file=../data/20130822/F002318.dat
Peak list data path	ingel13merge.mgf
Peak list format	Mascot generic
Search type	MIS
Mascot version	2.4.1
Database	sodalis_pseudogenes
Fasta file	sodalis_pseudogenes_.fasta
Total sequences	3932
Total residues	5835088
Sequences after taxonomy filter	3932
Number of queries	613
Decoy	--------------------------------------------------------
Number of matches above identity threshold in search of real database	9
Number of matches above identity threshold in search of decoy database	5
Number of matches above homology threshold in search of real database	10
Number of matches above homology threshold in search of decoy database	6
Fixed modifications	--------------------------------------------------------
Identifier	Name	Delta	Neutral loss
1	Carbamidomethyl (C)	57.0215
Variable modifications	--------------------------------------------------------
Identifier	Name	Delta	Neutral loss(es)
1	Oxidation (M)	15.9949	0	63.9983
Search Parameters	--------------------------------------------------------
Taxonomy filter	All entries
Enzyme	Trypsin
Maximum Missed Cleavages	1
Fixed modifications	Carbamidomethyl (C)
Quantitation method	None
Variable modifications	Oxidation (M)
Peptide Mass Tolerance	0.6
Peptide Mass Tolerance Units	Da
Fragment Mass Tolerance	0.6
Fragment Mass Tolerance Units	Da
Mass values	Monoisotopic
Instrument type	ESI-TRAP
Isotope error mode	0
Decoy database also searched	1
Format parameters	--------------------------------------------------------
Significance threshold	0.05
Max. number of hits	0
Use MudPIT protein scoring	1
Ions score cut-off	30
Include same-set proteins	0
Include sub-set proteins	1
Include unassigned	0
Require bold red	1
Use homology threshold	1
Group protein families	0
Re-score using Percolator	0
Protein hits	--------------------------------------------------------
prot_hit_num	prot_acc	prot_desc	prot_score	prot_mass	prot_matches	prot_matches_sig	prot_sequences	prot_sequences_sig	prot_cover	pep_query	pep_rank	pep_isbold	pep_isunique	pep_exp_mz	pep_exp_mr	pep_exp_z	pep_calc_mr	pep_delta	pep_miss	pep_score	pep_expect	pep_res_before	pep_seq	pep_res_after	pep_var_mod	pep_var_mod_pos	pep_summed_mod_pos	pep_scan_title
1	SG0482/1-180	hpt hypoxanthine phosphoribosyltransferase 838938:839480 forward MW:20206	57	165051	2	2	1	1	0.7	390	1	1	1	615.201	1228.39	2	1228.67	-0.2796	1	35.74	0.00079	K	ILKDLDEDIR	G				13.1348.1348.2.dta
1	SG0482/1-180	hpt hypoxanthine phosphoribosyltransferase 838938:839480 forward MW:20206	57	165051	2	2	1	1	0.7	391	1	1	1	615.221	1228.43	2	1228.67	-0.2386	1	38.84	0.00047	K	ILKDLDEDIR	G				13.1339.1339.2.dta	emPAI	0.02
2	ps_SGL1307c/1-523	cheA chemotaxis protein 3567578:3569152 reverse MW:56648	38	163583	1	1	1	1	0.5	265	1	1	1	491.68	981.346	2	981.404	-0.0582	0	37.61	0.00062	R	SPDEESYR	Y				13.1000.1000.2.dta	emPAI	0.02

## Sheet: ingel14
Header	--------------------------------------------------------
Search title	sodalis_220813
Timestamp	2013-08-22T10:19:26Z
User	Clair
Email	c.rose@liv.ac.uk
Report URI	http://lstmmaldi.liv.ac.uk/mascot/cgi/master_results.pl?file=../data/20130822/F002319.dat
Peak list data path	ingel14merge.mgf
Peak list format	Mascot generic
Search type	MIS
Mascot version	2.4.1
Database	sodalis_pseudogenes
Fasta file	sodalis_pseudogenes_.fasta
Total sequences	3932
Total residues	5835088
Sequences after taxonomy filter	3932
Number of queries	817
Decoy	--------------------------------------------------------
Number of matches above identity threshold in search of real database	6
Number of matches above identity threshold in search of decoy database	2
Number of matches above homology threshold in search of real database	6
Number of matches above homology threshold in search of decoy database	2
Fixed modifications	--------------------------------------------------------
Identifier	Name	Delta	Neutral loss
1	Carbamidomethyl (C)	57.0215
Variable modifications	--------------------------------------------------------
Identifier	Name	Delta	Neutral loss(es)
1	Oxidation (M)	15.9949	0	63.9983
Search Parameters	--------------------------------------------------------
Taxonomy filter	All entries
Enzyme	Trypsin
Maximum Missed Cleavages	1
Fixed modifications	Carbamidomethyl (C)
Quantitation method	None
Variable modifications	Oxidation (M)
Peptide Mass Tolerance	0.6
Peptide Mass Tolerance Units	Da
Fragment Mass Tolerance	0.6
Fragment Mass Tolerance Units	Da
Mass values	Monoisotopic
Instrument type	ESI-TRAP
Isotope error mode	0
Decoy database also searched	1
Format parameters	--------------------------------------------------------
Significance threshold	0.05
Max. number of hits	0
Use MudPIT protein scoring	1
Ions score cut-off	30
Include same-set proteins	0
Include sub-set proteins	1
Include unassigned	0
Require bold red	1
Use homology threshold	1
Group protein families	0
Re-score using Percolator	0
Protein hits	--------------------------------------------------------
prot_hit_num	prot_acc	prot_desc	prot_score	prot_mass	prot_matches	prot_matches_sig	prot_sequences	prot_sequences_sig	prot_cover	pep_query	pep_rank	pep_isbold	pep_isunique	pep_exp_mz	pep_exp_mr	pep_exp_z	pep_calc_mr	pep_delta	pep_miss	pep_score	pep_expect	pep_res_before	pep_seq	pep_res_after	pep_var_mod	pep_var_mod_pos	pep_summed_mod_pos	pep_scan_title
1	SG0430/1-968	rapA RNA polymerase-associated protein rapA (ATP-dependent helicase hepA) 753409:756315 reverse MW:109637	31	167299	1	1	1	1	0.6	415	1	1	1	545.718	1089.42	2	1089.5	-0.0768	1	30.78	0.0041	K	AQMEQGRDR	L				14.999.999.2.dta	emPAI	0.02

## Sheet: ingel15
Header	--------------------------------------------------------
Search title	sodalis_220813
Timestamp	2013-08-22T10:21:08Z
User	Clair
Email	c.rose@liv.ac.uk
Report URI	http://lstmmaldi.liv.ac.uk/mascot/cgi/master_results.pl?file=../data/20130822/F002320.dat
Peak list data path	ingel15merge.mgf
Peak list format	Mascot generic
Search type	MIS
Mascot version	2.4.1
Database	sodalis_pseudogenes
Fasta file	sodalis_pseudogenes_.fasta
Total sequences	3932
Total residues	5835088
Sequences after taxonomy filter	3932
Number of queries	695
Decoy	--------------------------------------------------------
Number of matches above identity threshold in search of real database	5
Number of matches above identity threshold in search of decoy database	0
Number of matches above homology threshold in search of real database	5
Number of matches above homology threshold in search of decoy database	0
Fixed modifications	--------------------------------------------------------
Identifier	Name	Delta	Neutral loss
1	Carbamidomethyl (C)	57.0215
Variable modifications	--------------------------------------------------------
Identifier	Name	Delta	Neutral loss(es)
1	Oxidation (M)	15.9949	0	63.9983
Search Parameters	--------------------------------------------------------
Taxonomy filter	All entries
Enzyme	Trypsin
Maximum Missed Cleavages	1
Fixed modifications	Carbamidomethyl (C)
Quantitation method	None
Variable modifications	Oxidation (M)
Peptide Mass Tolerance	0.6
Peptide Mass Tolerance Units	Da
Fragment Mass Tolerance	0.6
Fragment Mass Tolerance Units	Da
Mass values	Monoisotopic
Instrument type	ESI-TRAP
Isotope error mode	0
Decoy database also searched	1
Format parameters	--------------------------------------------------------
Significance threshold	0.05
Max. number of hits	0
Use MudPIT protein scoring	1
Ions score cut-off	30
Include same-set proteins	0
Include sub-set proteins	1
Include unassigned	0
Require bold red	1
Use homology threshold	1
Group protein families	0
Re-score using Percolator	0
Protein hits	--------------------------------------------------------
prot_hit_num	prot_acc	prot_desc	prot_score	prot_mass	prot_matches	prot_matches_sig	prot_sequences	prot_sequences_sig	prot_cover	pep_query	pep_rank	pep_isbold	pep_isunique	pep_exp_mz	pep_exp_mr	pep_exp_z	pep_calc_mr	pep_delta	pep_miss	pep_score	pep_expect	pep_res_before	pep_seq	pep_res_after	pep_var_mod	pep_var_mod_pos	pep_summed_mod_pos	pep_scan_title
1	ps_SGL0342c/1-745	ps_SGL0342c putative exported protein 1076378:1078612 reverse MW:85385	93	167944	2	2	1	1	0.8	527	1	1	1	703.202	1404.39	2	1404.66	-0.2658	0	62.64	3e-06	R	VMDELPTTSQER	K				15.1141.1141.2.dta
1	ps_SGL0342c/1-745	ps_SGL0342c putative exported protein 1076378:1078612 reverse MW:85385	93	167944	2	2	1	1	0.8	528	1	1	1	703.219	1404.42	2	1404.66	-0.2328	0	50.15	5e-05	R	VMDELPTTSQER	K				15.1134.1134.2.dta	emPAI	0.02

[truncated: 13 more sheets: ingel18, ingel19, ingel20, ingel21, ingel22, ingel23, ingel24, ingel25, ingel26, ingel27, ingel28, ingel29, Sodalis_in_solution]
